# Supplementary material for: Retinal pigment epithelium-specific CLIC4 mutant is a mouse model of dry age-related macular degeneration
Source: Nat Commun. 2022 Jan 18;13:374. doi: 10.1038/s41467-021-27935-9 (PMC8766482; doi:10.1038/s41467-021-27935-9)
Supplement: Supplementary file 7 — Source Data [file 41467_2021_27935_MOESM7_ESM.xlsx]

## Sheet: Figure 1A-D
Figure 1A-D
	Scotopic ERG b wave (0.001cd.s/m2)													Photopic ERG b wave (10 cd.s/m2)
	Age (m)	1		3		6		9		12				Age (m)	1		3		6		9		12
		Control	KO	Control	KO	Control	KO	Control	KO	Control	KO				Control	KO	Control	KO	Control	KO	Control	KO	Control	KO
	Amplitude	253.6	302.1	373.8	271	239	177.1	186.5	85.35	165.3	64.82			Amplitude	147.5	188.8	188.7	83.9	73.7	107.8	114	27.93	94.01	130.5
		276	284.8	289.5	366.2	170.2	127.5	138.4	113.4	120.8	105.5				159.1	215.7	142.1	114.1	57.38	107.7	72.31	36.87	106.6	89.22
		191.3	275.5	251.1	292.3	224.4	108	222.6	191.8	173.4	65.6				87.08	129.2	54.84	176.3	123.9	25.81	110	79.84	140.7	77.91
		205.8	315.8	270.6	274.5	215.5	132.9	183.8	127	93.3	62.88				113.2	134.6	65.64	175.8	126.4	74.14	106.9	68.24	97.52	78.75
		290.4	259.8	216	150.6	183.7	173.9	214.4	175.7	209	96.29				143	167.7	171.9	83.79	75.13	118.4	95.07	57.37	111.9	81.7
		329.2	252.5	181.3	144.9	219.2	199.3	118.6	151.8	109	58.92				144.4	175.6	144.9	80.12	68.46	101.8	66.37	61.94	95.77	66.63
			259.9	244.5	208	229.6		229.2	119.6	115.5	122.4					203	102.4	196.4	109.6		132.1	65.84	94.83	84.95
			212.2	253.3	194.4	118.5		152.8	144.3	145.5	101.6					221.9	106.2	195.3	66.52		64.65	62.09	95.86	99.31
			274.2	158.4	172.2			226.2	191.9							125.1	80.62	197.6			99.83	87.75
			203.9	98.14	205.9			170.5	176.9							106.4	49.26	204.1			115.3	86.93
			334.4	184.9	238.1			155.7	148.9							117.3	136.4	192.9			99.06	54.2
			290.3	211.6	197.5			200.6	111.6							131.3	212.5	175.9			101.3	48.4
				136.5	150.6				136								84.19	83.79				52.35
				170.1	144.9				152.2								104.4	80.12				71.85
				95.86	208												195.5	196.4
				124.2	194.4												221.8	195.3
	Scotopic ERG b wave (0.01cd.s/m2)														Scotopic ERG a wave (3.0 cd.s/m2)
	Age (m)	1		3		6		9		12				Age (m)	1		3		6		9		12
		Control	KO	Control	KO	Control	KO	Control	KO	Control	KO				Control	KO	Control	KO	Control	KO	Control	KO	Control	KO
	Amplitude	326.2	397.5	495.9	372.4	376.4	286.8	303.9	110.6	258.2	167.6			Amplitude	214.2	264.1	346	225.7	292.6	253.7	260.7	105.8	223.6	179.3
		389.8	423.8	374.5	431.9	322.5	205.7	206.9	134.9	186.7	198.6				272.1	281.4	267.4	273.8	242	207.4	160.9	117.7	187.9	201.6
		308.4	433.4	343.4	442.4	335.7	145.4	316.4	257.7	282.8	117.4				211.9	349.9	267	318.2	284.3	94.56	298.8	201.7	285.7	141.7
		343.7	482.1	375.8	372.8	287.9	214.5	264.5	192.5	151.6	147.3				278.4	382.1	280.9	275.5	262.3	206.7	236.6	148.6	207.7	162
		472.7	318.8	337.1	310.2	306.5	248.6	282.2	202.9	302.7	180.9				380.6	224	248.4	300.9	311.8	241	249.3	162.2	251.9	197.9
		475.6	329.1	280.2	266.7	343.6	279.9	180.8	198.9	181.6	111.3				384	228.7	229.7	279.6	308.9	261.7	168	184	167.9	140.1
			407.4	447.9	307.3	385.6		289.3	209.4	242.2	172.7					353.9	317.8	248.1	336		265.2	195	229.9	153.8
			362.7	425.5	330.2	190.2		199.9	213.8	226.6	206.4					331.8	332.1	291.1	168.6		179.7	196.3	226.6	203.4
			486.5	253.7	233.1			337.9	321.2							364.2	219.7	202.9			285.1	249.2
			368.2	175.6	260.3			282.9	275.4							294.5	142.5	213.3			263.5	246.5
			452.6	277.5	339.9			227.9	200.4							346.6	237.3	296.8			212.2	197
			446.8	344.9	311.8			250.6	151.9							323.4	310.2	278.8			213.4	154.2
				231.1	310.2				223.1								217.1	300.9				188.3
				286	266.7				227.4								258.1	279.6				210.1
				229.6	307.3												220.2	248.1
				306.3	330.2												284.5	291.1
	Scotopic ERG b wave (3cd.s/m2)													Photopic ERG a wave (10 cd.s/m2)
	Age (m)	1		3		6		9		12				Age (m)	1		3		6		9		12
		Control	KO	Control	KO	Control	KO	Control	KO	Control	KO				Control	KO	Control	KO	Control	KO	Control	KO	Control	KO
	Amplitude	519.9	618.1	772.5	488.9	609.9	526.7	521.4	236.5	449.9	304.2			Amplitude	7.6	18.87	20.45	6.475	12.65	11.73	11.27	0.925	6.127	7.007
		647	694.8	582.8	592.1	538.7	424.5	350.8	249.8	371.8	358.9				9.964	22.13	15.83	10.76	6.17	7.785	6.231	1.901	7.508	7.472
		572	772.2	610.2	769.3	587.7	268.2	505	390.9	518	266.4				13.11	22.43	7.329	17.02	17.28	4.375	4.624	4.128	7.728	2.695
		614.9	773.5	604.5	646.7	525.9	510.8	456.6	314.4	346.8	328.2				15.65	24.09	8.493	14.57	10.95	6.967	9.313	5.669	7.259	1.141
		880.4	599.9	586.9	565.4	608.7	492.2	479.3	350.2	521.8	346.4				22.9	18.82	11.65	12.37	10.16	9.326	5.39	3.651	11.76	4.482
		797.6	543.6	514.2	507.1	620.7	522.8	325.3	364.9	377.6	258.1				23.94	15.86	10.81	13.25	6.253	7.513	7.969	10.2	5.625	1.973
			759.8	662.9	584	664		503.6	417.5	438.2	307.5					23.4	7.953	16.41	17.04		12.23	7.294	8.037	5.952
			708.1	664.1	580.6	380.6		393	381.6	436.5	378.9					21.48	12.16	19.8	9.448		7.37	9.627	8.319	4.706
			957.8	410.2	385.4			603.7	510.6							17.12	6.295	12			3.659	8.771
			708.8	303.2	427.1			525.9	467.3							12.83	5.006	8.834			9.524	8.756
			842	519.1	598.4			429.7	394.4							14.87	8.324	13.44				2.799
			776.5	659.1	573			428.6	268.6							19.64	18.98	16.87				8.235
				474.5	565.4				401.6								5.491	12.37				6.554
				538.9	507.1				420.3								11.35	13.25
				414.3	584												14.57	16.41
				547.9	580.6												20.94	19.8

## Sheet: Figure 1E
Figure 1E
		Dark recovery (3-month-old)
		Time(min)	Ctrl 1	Ctrl 2	Ctrl 3	Ctrl 4	Ctrl 5	Ctrl 6	Ctrl 7	Ctrl 8	Ctrl 9	Ctrl 10	Ctrl 11	Ctrl 12	KO 1	KO 2	KO 3	KO 4	KO 5	KO 6	KO 7	KO 8	KO 9	KO 10	KO 11	KO 12
		0	1	1	1	1	1	1	1	1	1	1	1	1	1	1	1	1	1	1	1	1	1	1	1	1
		0	0.0592029	0.0476904	0.0849005	0.0258696	0.0303304	0.021984	0.0280215	0.00692308	-0.00163077	0.0184198	0.0282236	0.00563923	0.07003	0.0468342	0.0576243	0.0483896	0.0603774	0.0970077	0.0649365	0.0773363	0.035107	0.0400266	0.0492242	0.0335031
		5	0.0603041	0.0508115	0.0233356	0.0341491	0.0372603	0.037312	0.0504472	0.0633618	0.0644615	0.0468444	0.0578261	0.0667688	0.0142222	0.032	0.0443134	0.0444933	0.0474107	0.0336813	0.065758	0.0948984	0.0990826	0.0640266	0.0435787	0.0599649
		10	0.0622444	0.0711194	0.0541935	0.0432671	0.069581	0.028256	0.108551	0.0383761	0.0821538	0.0693165	0.0642857	0.0613398	0.0441081	0.0448643	0.0516849	0.0682482	0.0596949	0.0653027	0.0902913	0.10316	0.0891437	0.087907	0.0555959	0.0492537
		15	0.097011	0.0712859	0.0573782	0.0532298	0.069581	0.07392	0.119571	0.0280912	0.0744615	0.126369	0.0885404	0.0785464	0.031952	0.0512563	0.0641112	0.0605813	0.0648334	0.127557	0.104332	0.109345	0.141514	0.115748	0.0620667	0.0705004
		20	0.103723	0.0736579	0.0470007	0.0386832	0.0888799	0.09744	0.133631	0.468661	0.0920385	0.0818711	0.0863975	0.0592382	0.0832432	0.127487	0.0962932	0.136842	0.0632678	0.0978427	0.120836	0.0927314	0.173471	0.210764	0.0942225	0.118306
		25	0.180336	0.13454	0.10151	0.144969	0.123086	0.13764	0.23449	0.329131	0.147308	0.167717	0.149503	0.123774	0.15988	0.184774	0.154339	0.261273	0.133039	0.234934	0.142868	0.15842	0.332875	0.314817	0.109013	0.168306
		30	0.292292	0.200333	0.163349	0.139689	0.195689	0.19788	0.352916	0.722934	0.266731	0.235095	0.117578	0.164974	0.231892	0.260754	0.193345	0.405263	0.217704	0.295268	0.233234	0.199278	0.562691	0.40485	0.142555	0.135821
		35	0.372417	0.293425	0.126287	0.171677	0.244722	0.23868	0.225045	0.262393	0.247962	0.291226	0.157391	0.216025	0.358258	0.396884	0.257877	0.392223	0.273103	0.456646	0.221285	0.28912	0.717737	0.51289	0.215187	0.195522
		40	0.473099	0.330836	0.299588	0.275652	0.34577	0.3674	0.267191	0.41453	0.307038	0.308871	0.211925	0.301751	0.416697	0.460302	0.347136	0.460723	0.255721	0.368754	0.227521	0.355621	0.258792	0.304718	0.238561	0.259789
		45	0.550079	0.359759	0.399588	0.346025	0.438759	0.4268	0.377102	0.663105	0.39	0.389724	0.268012	0.383012	0.551231	0.519598	0.410952	0.608641	0.346929	0.463048	0.3177	0.420858	0.324159	0.337409	0.294685	0.301932
		50	0.637651	0.438618	0.533356	0.472174	0.458904	0.4304	0.410376	0.795584	0.437692	0.436403	0.324845	0.428065	0.602402	0.572362	0.45535	0.809898	0.365957	0.464092	0.363891	0.474041	0.429817	0.368837	0.317134	0.374583
		55	0.673833	0.4665	0.581743	0.445155	0.452458	0.4968	0.452236	0.918803	0.443462	0.448182	0.451553	0.559982	0.64985	0.603518	0.469671	0.744069	0.412284	0.511413	0.421583	0.565688	0.656193	0.494485	0.37306	0.411238
		60	0.681175	0.475239	0.74674	0.491988	0.523771	0.488	0.500537	0.888889	0.461538	0.43936	0.571429	0.669002	0.724925	0.68392	0.506318	0.819324	0.403854	0.442867	0.480209	0.657336	0.810398	0.511495	0.443381	0.487709
		65	0.664394	0.461506	0.918325	0.708075	0.502417	0.4712	0.522004	1.0235	0.47	0.422298	0.692857	0.757443	0.810811	0.671357	0.550969	0.815397	0.442393	0.462074	0.522031	0.691196	0.832569	0.573223	0.499175	0.600966
		70	0.671211	0.487724	0.918325	0.607391	0.501209	0.432	0.531664	1.01781	0.463077	0.464178	0.757453	0.890543	0.751952	0.635678	0.591407	0.953653	0.444801	0.473834	0.540329	0.725959	0.811162	0.857807	0.519643	0.605356
		75	0.675406	0.489804	1.02059	0.716149	0.552377	0.4684	0.539177	1.0641	0.493462	0.456617	0.815217	0.936515	0.783784	0.622111	0.591828	0.973291	0.448013	0.427488	0.553771	0.740406	0.950306	0.917608	0.537471	0.64223
		80	0.636078	0.460674	1.0652	0.711801	0.531829	0.4452	0.553131	1.08903	0.529231	0.463354	0.863975	0.995184	0.793393	0.60603	0.592671	0.963079	0.419912	0.506611	0.589993	0.76298	0.742508	0.803987	0.572136	0.677788
		85	0.634504	0.464836	1.0906	0.775776	0.506446	0.4476	0.575671	1	0.601538	0.480708	0.904037	1.13047	0.785586	0.670854	0.622578	0.893166	0.436772	0.45588	0.612771	0.790971	1.02217	0.906312	0.587653	0.764706
		90	0.598322	0.468165	1.04873	0.700621	0.490733	0.424	0.694812	1.10328	0.581154	0.447988	0.878882	1.09939	0.780781	0.670854	0.604465	0.635428	0.458049	0.476966	0.657954	0.885779	0.675382	0.653555	0.595576	0.798946
		Dark recovery (6-month-old）
		Time(min)	Ctrl 1	Ctrl 2	Ctrl 3	Ctrl 4	Ctrl 5	Ctrl 6	Ctrl 7	Ctrl 8	Ctrl 9	Ctrl 10	KO 1	KO 2	KO 3	KO 4	KO 5	KO 6	KO 7	KO 8	KO 9	KO 10
		0	1	1	1	1	1	1	1	1	1	1	1	1	1	1	1	1	1	1	1	1
		0	0.055517	0.0469873	0.0354864	0.033494	0.0893428	0.0778702	0.0706929	0.107152	0.0415385	0.0226031	0.0448566	0.0324976	0.0527302	0.0330852	0.0378841	0.0277298	0.00908046	0.0117731	0.0238956	0.036652
		5	0.00677307	0.00391561	0.0466926	0.048755	0.0872469	0.00585691	0.0278703	0.0884106	0.1426	0.0833497	0.0585564	0.0435815	0.0549273	0.115401	0.0646935	0.0746955	0.0367816	0.078234	0.0531174	0.0423914
		10	0.0730049	0.0423966	0.0785992	0.0606426	0.0840497	0.0735441	0.103687	0.146358	0.0550585	0.0782908	0.0984704	0.0646089	0.0186107	0.0164103	0.0488245	0.0996678	0.0946839	0.154522	0.0920251	0.0755192
		15	0.0858432	0.0929114	0.126313	0.135843	0.0824867	0.0783361	0.0646535	0.232781	0.0562709	0.0606582	0.068738	0.0797832	0.0919225	0.116725	0.0894207	0.0788483	0.0903736	0.0755756	0.061334	0.0716803
		20	0.109507	0.142869	0.125292	0.0743976	0.140853	0.114143	0.155499	0.430132	0.0649247	0.0596267	0.111616	0.0705938	0.105977	0.0614061	0.0730898	0.0960133	0.0882902	0.090197	0.0889319	0.0874135
		25	0.137266	0.169873	0.128696	0.138303	0.293872	0.172795	0.102098	0.407947	0.146823	0.120432	0.144694	0.0916117	0.220194	0.217535	0.0993283	0.100388	0.0923132	0.0655115	0.0938134	0.0806797
		30	0.269813	0.265992	0.166829	0.155321	0.691918	0.44817	0.239669	0.562517	0.204473	0.255206	0.222706	0.157352	0.370679	0.283209	0.128631	0.0913621	0.178305	0.199146	0.154422	0.164821
		35	0.369882	0.309198	0.163911	0.164508	0.614831	0.30599	0.233503	0.415298	0.322952	0.357171	0.190727	0.144486	0.34378	0.167742	0.125483	0.156368	0.285489	0.340256	0.159449	0.174827
		40	0.433727	0.404219	0.216634	0.221787	0.731794	0.604992	0.339097	0.52	0.376421	0.44666	0.235468	0.169369	0.603393	0.369231	0.166163	0.163289	0.422055	0.36245	0.193088	0.188483
		45	0.544067	0.508776	0.248492	0.241616	0.797691	0.573544	0.365861	0.533974	0.46112	0.516699	0.25325	0.196701	0.691438	0.450455	0.193199	0.141639	0.450359	0.477213	0.22552	0.248081
		50	0.675503	0.71654	0.295039	0.253715	0.971581	0.714143	0.389765	0.527285	0.566054	0.654715	0.277725	0.212017	0.755816	0.491481	0.21419	0.28206	0.560704	0.567766	0.318463	0.280239
		55	0.709924	0.713586	0.284436	0.276606	0.924512	0.695341	0.474952	0.696689	0.620819	0.709725	0.335851	0.282988	0.722456	0.471629	0.220739	0.262071	0.609195	0.615239	0.29594	0.302958
		60	0.760583	0.759747	0.283804	0.310542	0.940497	0.7099	0.316783	0.710596	0.621656	0.695972	0.360851	0.275212	0.74483	0.476096	0.269689	0.314839	0.676293	0.656065	0.370034	0.368911
		65	0.811242	0.848945	0.377967	0.358333	0.9254	0.822379	0.417419	0.792715	0.679766	0.759823	0.375	0.338784	0.724798	0.597188	0.300672	0.365781	0.734195	0.727035	0.414741	0.429075
		70	0.759889	0.781519	0.465759	0.443474	0.986679	0.75782	0.402734	0.833113	0.741639	0.806974	0.417495	0.386334	0.68538	0.514309	0.348825	0.414618	0.721264	0.707928	0.463364	0.475771
		75	0.820958	0.824304	0.482636	0.492871	0.993783	0.803827	0.409854	0.949669	0.73913	0.822692	0.466396	0.412441	0.661309	0.426634	0.373887	0.443245	0.721983	0.68431	0.481392	0.467086
		80	0.794587	0.864979	0.485068	0.487299	0.935169	0.855241	0.436109	0.960927	0.773411	0.897839	0.490918	0.455419	0.690307	0.548718	0.377246	0.463953	0.747845	0.632091	0.538424	0.487162
		85	0.800139	0.875949	0.491732	0.514056	0.960036	0.908486	0.349523	0.545563	0.826505	0.939587	0.445985	0.449906	0.711712	0.419851	0.371872	0.512237	0.721264	0.694042	0.546641	0.524292
		90	0.832755	0.941772	0.473249	0.498946	0.924512	0.945092	0.476478	0.637152	0.789716	0.906189	0.456836	0.470028	0.7063	0.534657	0.409614	0.511019	0.720618	0.595656	0.546158	0.499119
		Dark recovery (9-month-old）
		Time(min)	Ctrl 1	Ctrl 2	Ctrl 3	Ctrl 4	Ctrl 5	Ctrl 6	Ctrl 7	Ctrl 8	KO 1	KO 2	KO 3	KO 4	KO 5	KO 6	KO 7	KO 8
		0	1	1	1	1	1	1	1	1	1	1	1	1	1	1	1	1
		0	0.0553005	0.0797964	0.0828923	0.0815562	0.0573232	0.0898496	0.0288027	0.0484098	0.0521776	0.0755613	0.0215704	0.0487296	0.0443318	0.0334262	0.0384893	0.0406141
		5	0.0769945	0.0599143	0.0686172	0.014683	0.0633207	-0.00932331	0.0637279	0.0469379	0.0146934	0.119307	0.0233718	0.0437785	0.0780427	0.0371937	0.0937603	0.13351
		10	0.102678	0.0761522	0.0347521	0.0392291	0.0713384	0.116353	0.101497	0.0694675	0.0736258	0.0629121	0.0746536	-0.0393485	0.169995	0.173618	0.126601	0.0925887
		15	0.0926776	0.0934084	0.0816996	0.051585	0.106503	0.158553	0.0858503	0.0570118	0.0363848	0.0742784	0.0860277	0.0235396	0.0788872	0.0690053	0.152381	0.0903123
		20	0.108087	0.0952304	0.0750652	0.0773055	0.105871	0.246053	0.120136	0.130547	0.139006	0.126299	0.122748	0.120847	0.0886736	0.0685728	0.180296	0.112282
		25	0.158197	0.143087	0.1123	0.074964	0.147096	0.239286	0.185986	0.150518	0.133615	0.120269	0.11582	0.115744	0.112866	0.0788563	0.234154	0.0964002
		30	0.219945	0.203323	0.137085	0.11304	0.257449	0.445865	0.330408	0.279216	0.165063	0.188582	0.198845	0.228176	0.0359265	0.0506487	0.201478	0.0984648
		35	0.301366	0.204126	0.160268	0.137572	0.292866	0.57312	0.282313	0.319009	0.177114	0.180115	0.187067	0.223561	0.0804769	0.0540605	0.247044	0.0815246
		40	0.400109	0.266827	0.220239	0.173127	0.404735	0.628665	0.427211	0.417086	0.215856	0.304298	0.300751	0.289359	0.103378	0.0938972	0.260591	0.105188
		45	0.551366	0.354877	0.262952	0.220353	0.213258	0.290226	0.527619	0.558136	0.235201	0.276716	0.378233	0.371444	0.137804	0.122057	0.293432	0.100688
		50	0.639891	0.429421	0.350727	0.275901	0.270391	0.430169	0.617007	0.631509	0.2787	0.367928	0.389954	0.442074	0.175161	0.154829	0.371593	0.140709
		55	0.745355	0.453751	0.398435	0.339085	0.311364	0.562406	0.69932	0.667678	0.325053	0.478512	0.431986	0.353312	0.224988	0.180971	0.453366	0.155744
		60	0.765027	0.536442	0.490123	0.419308	0.367803	0.492951	0.781633	0.752959	0.38277	0.521745	0.490127	0.41911	0.279583	0.214368	0.500328	0.176548
		65	0.813115	0.556806	0.567648	0.467219	0.435795	0.769737	0.819048	0.752959	0.47093	0.609557	0.469977	0.412812	0.346796	0.223979	0.586864	0.238962
		70	0.813115	0.549839	0.632128	0.511527	0.441098	0.702256	0.84966	0.786243	0.474049	0.672867	0.461547	0.420955	0.385395	0.258337	0.642775	0.257438
		75	0.798907	0.583601	0.693254	0.566643	0.559596	0.942669	0.922449	0.876479	0.480338	0.715843	0.51149	0.429316	0.414257	0.256944	0.71289	0.235733
		80	0.83388	0.610397	0.732762	0.567363	0.655303	0.954887	1.00068	0.869822	0.457822	0.760744	0.47806	0.409446	0.428713	0.244546	0.765025	0.297353
		85	0.898361	0.643087	0.774506	0.607709	0.672348	1.04323	1.1068	0.835799	0.480655	0.837075	0.460335	0.401303	0.497765	0.279962	0.667734	0.347221
		90	0.885792	0.758842	0.797242	0.654179	0.804924	1.11466	1.1551	0.826923	0.490116	0.838358	0.47448	0.38165	0.537009	0.284142	0.778407	0.34738
		25% recovery time (min, 3-month-old）
		Ctrl 1	Ctrl 2	Ctrl 3	Ctrl 4	Ctrl 5	Ctrl 6	Ctrl 7	Ctrl 8	Ctrl 9	Ctrl 10	Ctrl 11	Ctrl 12	KO 1	KO 2	KO 3	KO 4	KO 5	KO 6	KO 7	KO 8	KO 9	KO 10	KO 11	KO 12
		28.111	32.6675	38.5688	38.766	35.2615	35.44	25.6552	17.5182	29.3	31.3277	43.3937	36.9813	30.7167	29.2927	34.39	24.5467	32.9145	26.2486	41.2463	32.8233	22.4007	21.8853	41.019	39.2383
		25% recovery time (min, 6-month-old）
		Ctrl 1	Ctrl 2	Ctrl 3	Ctrl 4	Ctrl 5	Ctrl 6	Ctrl 7	Ctrl 8	Ctrl 9	Ctrl 10	KO 1	KO 2	KO 3	KO 4	KO 5	KO 6	KO 7	KO 8	KO 9	KO 10
		29.2527	29.1677	45.162	48.465	23.567	26.4022	35.7807	15.4363	31.9215	29.8068	44.085	52.676	25.9905	27.4718	57.988	48.8588	33.3443	31.8023	46.317	45.2986
		25% recovery time (min, 9-month-old）
		Ctrl 1	Ctrl 2	Ctrl 3	Ctrl 4	Ctrl 5	Ctrl 6	Ctrl 7	Ctrl 8	KO 1	KO 2	KO 3	KO 4	KO 5	KO 6	KO 7	KO 8
		31.8453	38.658	43.484	47.6683	29.6623	25.259	27.2163	28.8648	46.7025	37.8137	37.7675	37.0095	57.2908	68.786	36.0905	67.987

## Sheet: Figure 1F
Figure 1F
		Medians for all mice
		Mice ID	Genotype	0.025	0.05	0.1	0.15	0.2	0.25	0.3	0.35	0.4	0.45	0.5	0.6
		732	KO	0.86443	1.12966	0.97735	1.0564	0.975684	0.960118	1.01056	0.984081	1.04299	0.981419	1.03205	1.09907
		733	KO	1.05321	0.935435	1.04742	1.01297	1.06481	1.03157	1.02865	1.02239	0.984355	1.03932	1.0691	1.1323
		739	KO	1.01418	0.933559	1.00718	0.892617	0.905882	1.03294	0.984668	1.01468	0.968433	0.996429	1.00154	0.97193
		747	KO	0.976261	1.18036	1.1273	1.29965	1.08216	1.23065	1.03599	0.939271	0.986949	1.05917	0.975521	0.886986
		794	KO	0.988372	0.985938	1.08761	1.14519	1.07995	1.07567	0.98329	0.993261	0.994924	1.02345	0.997139	1.01676
		812	KO	1.0409	1.04251	1.02154	1.01372	0.991176	1.05601	1.07281	0.988208	1.00967	1.07143	1	1.01364
		822	KO	0.909774	1.01692	0.941501	0.946237	1.08195	1.08114	0.874404	1.08371	0.922902	0.987179	0.979738	0.956929
		740	Ctrl	0.926108	0.939583	1.03035	0.975875	1.10185	1.14286	1.11339	0.881232	1.03353	1.00784	0.941718	1.05074
		748	Ctrl	1.03284	1.15059	1.32088	1.25578	1.30368	1.04323	1.04043	1.02962	1.00964	0.938606	0.948031	0.996885
		755	Ctrl	1.13965	0.962025	1.03194	0.995058	1.02811	1.12618	1.06806	1.00483	1.02905	1.0542	1.07241	0.961538
		789	Ctrl	1.16203	1.34305	1.41187	1.5042	1.0838	1.43451	1.11467	0.972549	1.0136	1.0409	1.06863	0.969422
		1	WT	1.13706	1.29839	1.16213	1.38416	1.33971	1.03181	1.05164	0.940547	0.988255	0.994937	1.04782	0.991189
		2	WT	1.03392	1.33447	1.24313	1.19225	1.1327	1.30638	1.05065	0.998915	1.028	0.878702	0.974537	1.0124
		3	WT	1.02378	1.07947	1.05122	1.15975	1.28673	1.04213	1.05025	0.98007	1.06911	0.983129	1.04525	0.964646
		4	WT	1.10913	1.13363	1.15919	1.0802	1.17366	1.15303	0.967005	1.05679	1.00355	1.09714	1.05527	1.10046

## Sheet: Figure 3K
Figure 3K
			Cell Area (*103um)						Cell Shape (Major to Minor Axis Ratio)
			Ctrl	KO					Ctrl	KO
		Ctrl1 vs KO1	0.316292	0.17452				Ctrl1 vs KO1	1.25877	1.64342
			0.270136	0.26082					1.11798	1.34408
			0.419802	0.630836					1.61724	1.66362
			0.31973	0.482687					1.22922	1.20636
			0.314582	0.395254					1.31773	1.1107
			0.402457	0.233257					1.53258	1.23265
			0.351711	0.327202					1.23225	2.20365
			0.310107	0.24021					1.6144	1.37266
			0.65886	0.228475					1.44137	1.26637
			0.330141	0.282775					1.02538	1.35429
			0.402111	0.397079					1.20255	1.36806
			0.314678	0.19828					1.64437	1.53558
			0.630413	0.300061					1.09706	1.5337
			0.333867	0.442851					1.55247	1.76905
			0.344028	0.176595					1.21309	1.5183
			0.224652	0.42226					1.60795	1.55117
			0.290342	0.290842					1.04229	3.01733
			0.260033	0.592555					1.42814	2.05526
			0.32822	0.335403					1.1314	1.47599
			0.646663	0.217046					1.1621	1.19544
			0.368517	0.153584					1.76688	1.43183
			0.303692	0.386054					1.29012	1.53662
			0.282813	0.132321					1.39836	1.3199
			0.276436	0.23247					1.18279	1.29427
			0.291034	0.280566					1.20798	1.39739
			0.347658	0.237368					1.17278	1.20292
			0.322688	0.272863					1.41374	1.57283
			0.309761	0.439893					1.38553	1.86233
			0.362275	0.213646					1.11924	1.46342
			0.390433	0.42397					1.22431	1.31282
			0.220465	0.334635					1.22131	1.25395
			0.410294	1.15522					1.29638	1.14619
			0.370938	0.431173					1.15786	1.08137
			0.709952	0.350693					1.57413	1.55722
			0.332868	0.710221					1.525	1.71093
			0.377084	0.529516					1.4985	2.02197
			0.279663	0.624401					1.16517	1.17925
			0.303941	0.490159					1.42702	1.24373
			0.357415	0.26276					1.16917	1.2934
			0.427715	0.271173					1.47606	1.43996
			0.416114	0.71097					1.1804	1.12775
			0.292417	0.326453					1.38948	1.64608
			0.350385	0.459715					1.23867	1.4372
			0.412695	0.175077					1.18521	1.28969
			0.277819	0.522524					1.15284	1.51919
			0.393487	0.736074					1.28542	1.32224
			0.186986	0.540522					1.081	1.86974
			0.287711	0.294338					1.54647	1.39768
			0.272306	0.478519					1.55132	1.46916
			0.210247	0.524406					1.01951	1.61997
			0.580989	0.608163					1.36561	1.38811
			0.207084	0.033194					1.06424	1.25661
			0.55495	0.275676					1.50979	1.48118
			0.499815	0.519225					1.61109	1.32327
			0.367099	0.213553					1.20297	1.08592
			0.403041	0.217896					1.02639	1.49001
			0.428467	0.483956					1.35732	1.465
			0.387804	1.20043					1.15137	1.12434
			0.415314	0.263461					1.13998	2.98821
			0.388588	0.264547					1.31641	1.58216
			0.444354	0.229995					1.07492	1.39976
			0.224328	0.420087					1.28967	1.22584
			0.204942	0.841028					1.59704	1.31039
			0.271205	0.515987					1.01368	2.40539
			0.258281	0.237014					1.37199	1.70915
			0.381935	0.282269					1.38053	1.11987
			0.441773	0.232555					1.21819	1.84607
			0.387995	0.300727					1.07072	1.39166
			0.149883	0.321183					1.14873	1.42215
			0.474426	0.433854					1.48318	1.42987
			0.315978	0.371459					1.36327	1.54135
			0.155695	0.577334					1.0942	1.13565
			0.227826	0.302996					1.12096	1.10318
			0.250978	0.296016					1.18179	1.18357
			0.386676	0.275793					1.35371	1.1068
			0.490772	0.25144					1.41139	1.62325
			0.4347	0.274067					1.24517	1.12071
			0.260384	0.242579					1.25946	1.36939
			0.201692	0.611595					1.34688	1.1928
			0.180051	0.339137					1.48231	1.04956
			0.528491	0.271139					1.38959	1.24629
			0.193797	0.824664					1.40492	1.44145
			0.363046	0.27872					1.17177	1.45925
			0.263577	0.146874					1.25427	1.82296
			0.175845	0.667921					1.27577	1.55618
			0.202304	0.543287					1.08811	1.77306
			0.25419	0.202637					1.09098	1.00005
			0.251437	0.365914					1.24094	2.10803
			0.449038	0.224178					1.43235	1.45612
			0.442672	0.588832					1.53049	1.53319
			0.453722	0.437344					1.0606	1.5097
			0.625017	0.141328					1.29591	1.53574
			0.422942	0.241183					1.22044	1.54212
			0.398223	0.192477					1.1749	1.82441
			0.236295	0.355831					1.41368	1.15534
			0.43447	0.088531					1.13787	1.19297
			0.266903	0.28095					1.2797	1.22016
			0.461503	0.155095					1.15076	1.3137
			0.215342	0.659564					1.08889	1.42557
			0.278737	0.378052					1.11727	1.91046
			0.559499	0.620627					1.02407	1.23402
			0.670269	0.169746					1.38486	1.07726
			0.348388	0.234298					1.11054	1.05689
			0.251985	0.354622					1.29505	1.25567
			0.18228	0.317628					1.07062	1.71726
			0.440085	0.158978					1.11353	1.46913
			0.379677	0.10201					1.1943	1.1749
			0.398731	0.203441					1.16687	1.49567
			0.170064	0.472148					1.7048	1.18412
			0.219697	0.527437					1.21131	1.37513
			0.401804	0.741356					1.3653	1.23417
			0.469281	0.680104					1.23427	1.44845
			0.231221	0.56418					1.12019	1.15166
			0.624997	0.383801					1.50124	1.86988
			0.190079	0.47099					1.33544	1.2696
			0.289036	0.627864					1.16167	1.17166
			0.247087	0.235167					1.19779	1.35218
			0.23464	0.568136					1.22666	1.13415
			0.246952	0.518598					1.46513	1.34099
			0.206213	0.067119					1.44592	1.44096
			0.370515	0.288275					1.10545	2.09415
			0.279567	0.241439					1.11655	1.4822
			0.540848	0.678251					1.31022	1.60284
			0.267063	0.690486					1.33567	1.2901
			0.347024	0.589577					1.22004	1.18328
			0.263432	0.185262					1.34045	1.53825
			0.362755	0.134739					1.66491	1.43683
			0.37985	0.38822					1.095	1.39609
			0.405165	0.392504					1.15164	1.2273
			0.383999	0.302131					1.15526	1.26553
			0.189733	0.564084					1.16135	1.06086
			0.351403	0.16168					1.09491	1.26792
			0.391394	0.465432					1.33693	1.28287
			0.186064	0.222623					1.26673	1.02066
			0.171755	0.27411					1.41648	1.13496
			0.38761	0.710383					1.09656	1.24381
			0.252081	0.358405					1.04175	1.33921
			0.467437	0.341519					1.56008	1.55894
			0.414731	0.270077					1.05011	1.23387
			0.524176	0.364194					1.0498	2.04755
			0.370246	0.258633					1.30722	1
			0.438145	0.539189					1.13326	1.06778
			0.662528	0.431274					1.32333	1.68549
			0.224114	0.379227					1.30373	1.24085
			0.517722	0.124338					1.25606	1.51225
			0.159462	0.40966					1.12975	1.47263
			0.265065	0.502195					1.33573	1.07104
			0.497228	0.593706					1.06647	1.85841
			0.327317	0.391327					1.22088	1.17997
			0.262952	0.34532					1.18556	1.4146
			0.225422	0.359279					1.09193	1.46309
			0.322723	0.307718					1.32864	1.4727
			0.336367	0.182344					1.27905	1.62299
			0.18644	0.131836					1.46916	1.28472
			0.195452	0.245509					1.61915	1.49746
			0.390054	0.341805					1.47647	1.19011
			0.465395	0.578635					1.13209	1.39826
			0.225248	0.57181					1.29717	1.48431
			0.212589	0.273956					1.32377	1.22102
			0.390672	0.696782					1.70963	1.37982
			0.178759	0.55187					1.06631	1.2684
			0.261027	0.299345					1.38711	1.64488
			0.431874	0.187028					1.14569	1.16358
			0.418191	0.223218					1.09524	1.14787
			0.207668	0.293992					1.32884	1.44208
			0.178431	0.207236					1.22406	1.55335
			0.44681	0.241953					1.05052	1.17014
			0.170557	0.148086					1.5465	1.37327
			0.221157	0.233083					1.09475	1.54286
			0.222508	0.34429					1.09723	1.50094
			0.213978	0.283668					1.23854	1.40234
			0.180804	0.185193					1.14845	1.4899
			0.530082	0.494077					1.02979	1.37987
			0.209887	0.233694					1.15022	1.26615
			0.200662	0.575844					1.16514	1.88918
			0.219555	0.279692					1.31258	1.63405
			0.217413	0.130669					1.64829	2.50659
			0.304139	0.19393					1.29399	1.40254
			0.607487	0.276384					1.47695	1.208
			0.28102	0.398145					1.11858	1.45614
			0.220424	0.314581					1.63763	1.1733
			0.381409	0.292768					1.16018	1.39491
			0.489054	0.50616					1.69492	1.39423
			0.358097	0.256253					1.1076	1.86805
			0.194352	0.276461					1.20204	1.32699
			0.363346	0.304946					1.47028	1.46194
			0.174455	0.687739					1.18313	1.4013
			0.249062	0.312956					1.13308	1.539
			0.225267	0.2457					1.17624	1.47803
			0.365121	0.21993					1.06329	1.48161
			0.246553	0.309209					1.39326	1.28768
			0.199427	0.449686					1.6605	1.27012
			0.176887	0.132141					1.12213	1.23033
			0.169399	0.237193					1.33526	1.42212
			0.215869	0.377421					1.8646	1.55046
			0.211045	0.332724					1.43439	1.53078
			0.254967	0.276078					1.05119	1.40137
			0.230729	0.195975					1.24518	1.56176
			0.132771	0.217483					1.95807	1.37257
			0.276041	0.150074					1.31394	1.21267
		Ctrl2 vs KO2	0.28946	0.629716				Ctrl2 vs KO2	1.17016	1.21352
			0.205739	0.459721					1.13556	1.43164
			0.265896	0.461476					1.26149	1.11768
			0.345628	0.367649					1.2851	1.38295
			0.279939	0.428977					1.28946	1.7251
			0.36616	0.802849					1.21547	1.18216
			0.35983	0.527219					1.24654	1.1404
			0.334086	0.405467					1.27708	1.51338
			0.76668	0.632482					1.23543	1.78913
			0.574983	0.549558					1.43649	1.63217
			0.314353	0.371798					1.17666	1.25038
			0.244089	0.394084					1.39928	1.19062
			0.336054	1.22103					1.02368	1.07048
			0.639077	1.18715					1.10569	1.97035
			0.324778	0.214196					1.23705	1.28404
			0.352011	0.580568					1.41354	1.3119
			0.196164	0.656204					1.16366	1.35854
			0.323874	0.144783					1.37598	1.25024
			0.26845	0.369298					1.1711	1.24411
			0.28946	0.899229					1.42563	1.56363
			0.257705	0.78652					1.27523	1.2692
			0.266535	0.544878					1.22764	1.35619
			0.301268	0.209568					1.323	1.48031
			0.250205	0.312863					1.1036	1.38134
			0.355043	0.715245					1.22526	1.31093
			0.278556	0.693224					1.89399	1.64049
			0.2868	0.868911					1.14577	1.26192
			0.27563	0.959546					1.37904	1.33623
			0.268609	0.565143					1.30974	1.12583
			0.258237	0.684927					1.66065	1.11675
			0.313395	0.547058					1.23726	1.31361
			0.26212	0.590249					1.31676	1.25993
			0.332703	0.512325					1.61774	1.2176
			0.34616	0.567749					1.09908	1.25101
			0.282651	0.434189					1.32287	1.21716
			0.523123	0.583387					1.35626	1.06592
			0.372489	0.385999					1.074	1.17896
			0.347809	0.287492					1.42996	1.53135
			0.557803	0.438391					1.31533	1.43526
			0.352862	0.509347					1.19482	1.36775
			0.368872	0.44387					1.03693	1.12881
			0.380042	0.725032					1.26406	1.98925
			0.296215	0.569186					1.22823	1.14872
			0.272971	0.533229					1.25208	1.0338
			0.636311	0.688916					1.28707	1.524
			0.259514	0.345841					1.24653	1.52103
			0.358607	0.271269					1.22041	1.86953
			0.463976	0.404775					1.73233	1.84724
			0.280524	0.401956					1.34811	1.73881
			0.302172	0.642694					1.18945	1.1895
			0.54541	0.183452					1.07802	1.01906
			0.247652	0.430573					1.06058	1.06114
			0.440359	0.490624					1.22481	1.29864
			0.359192	0.490145					1.09089	1.43029
			0.277013	0.388446					1.22458	1.64564
			0.436264	0.399403					1.06665	1.48702
			0.410414	0.456689					1.54594	1.15938
			0.234355	0.722426					1.1737	1.14929
			0.368819	0.317172					1.1968	1.14586
			0.525836	0.347171					1.184	1.12807
			0.45004	0.825348					1.23431	1.33908
			0.241908	0.466103					1.22002	1.29372
			0.202547	0.501315					1.12162	1.36422
			0.551101	0.818753					1.59553	1.16898
			0.257599	0.446157					1.21911	1.33584
			0.242599	0.596419					1.72099	1.22713
			0.287066	0.48839					1.34193	1.21881
			0.455253	0.596844					1.51	1.20884
			0.2351	0.485411					1.13665	1.10873
			0.296428	0.393552					1.18933	1.07136
			0.406424	0.491475					1.27558	1.36031
			0.240631	0.309778					1.32764	1.16887
			0.265577	0.475571					1.19683	1.13112
			0.25845	0.570675					1.19408	1.55629
			0.554984	0.344245					1.19547	1.14315
			0.40818	0.359404					1.88478	1.32028
			0.252759	0.262599					1.05684	1.14625
			0.49839	0.366798					1.4897	1.44195
			0.250525	0.494028					1.28912	1.20375
			0.2051	0.595727					1.23468	1.29204
			0.447912	0.584025					1.1836	1.22606
			0.189782	0.654609					1.57425	1.20478
			0.320576	0.505783					1.22169	1.40532
			0.189197	0.271747					1.18323	1.33994
			0.374564	0.782796					1.28736	1.28492
			0.180633	0.53924					1.10047	1.35672
			0.218823	0.225313					1.22115	1.18342
			0.388393	0.296906					1.2244	1.211
			0.266748	0.705299					1.18223	1.0902
			0.432487	0.382382					1.17834	1.23028
			0.260631	0.588334					1.21073	1.37237
			0.223823	0.569664					1.40268	1.22218
			0.269035	0.728862					1.18316	1.01992
			0.132071	0.48089					1.38402	1.41149
			0.137656	0.38318					1.45466	1.38166
			0.47956	0.423551					1.24896	1.18097
			0.427753	0.259567					1.18611	1.49387
			0.440359	0.345894					1.05291	1.30366
			0.264939	0.863805					1.26525	1.50525
			0.273396	0.614237					1.44486	1.43228
			0.565356	0.16824					1.06106	1.21808
			0.310789	0.489188					1.16279	1.515
			0.190845	0.415094					1.27498	1.45449
			0.223504	0.462912					1.1621	1.0656
			0.24361	0.663225					1.2555	1.16291
			0.412435	0.287226					1.1083	1.24716
			0.396159	0.413658					1.21281	1.19446
			0.239727	0.592057					1.10815	2.25197
			0.420466	0.703011					1.17854	1.76251
			0.162602	0.689501					1.1332	1.28377
			0.147974	0.250737					1.0691	1.16812
			0.21526	0.288555					1.08254	1.79712
			0.44637	0.199515					1.68592	1.95706
			0.214515	0.330363					1.76627	1.36468
			0.200845	0.494613					1.14343	1.35677
			0.459082	0.34882					1.50769	1.16793
			0.229781	0.375202					1.54209	1.1619
			0.320682	0.222121					1.11514	1.63173
			0.228185	0.406158					1.47209	1.13906
			0.247865	0.452061					1.28647	1.35966
			0.23845	0.623599					1.10934	1.19039
			0.288928	0.247706					1.09134	1.33644
			0.390095	0.606099					1.45343	1.57258
			0.232174	0.507006					1.13379	1.37669
			0.224781	0.360202					1.11853	1.45921
			0.187229	0.430094					1.24587	1.11125
			0.184729	0.268822					1.1202	1.4687
			0.227281	0.25361					1.12572	1.74746
			0.22494	0.493922					1.12109	1.58117
			0.177229	0.51307					1.20099	1.44117
			0.261216	0.164144					1.1199	1.1706
			0.31281	0.155953					1.2861	1.23114
			0.241801	0.329193					1.2654	1.51531
			0.33882	0.593121					1.24255	1.29065
			0.285364	0.382382					1.24899	1.75664
			0.513762	0.469135					1.33153	1.49258
			0.267652	0.406212					1.11307	1.57547
			0.24611	0.192707					1.08666	1.51978
			0.259141	0.428551					1.19239	1.74206
			0.638545	0.435306					1.24622	1.74317
			0.231483	0.525197					1.16765	1.21549
			0.364351	0.194196					1.21148	1.16639
			0.494613	0.491688					1.10845	1.90447
			0.226057	0.408233					1.17054	1.41519
			0.233557	0.436051					1.20948	1.78288
			0.125528	0.476369					1.06562	1.15387
			0.401371	0.480731					1.20398	1.67391
			0.343394	0.289353					1.12011	1.28841
			0.210845	0.345575					1.27031	1.71177
			0.257014	0.209462					1.26571	2.72443
			0.187973	0.358607					1.60276	1.75616
			0.179463	0.220313					1.17226	2.14124
			0.356107	0.253131					1.89184	1.54594
			0.145953	0.406637					1.59091	1.27863
			0.202335	0.28313					1.18235	2.5312
			0.259301	0.303502					1.69129	1.55329
			0.211111	0.290843					1.78417	1.32079
			0.207015	0.361638					1.0351	1.39817
			0.528708	0.29563					1.13763	1.28875
			0.301534	0.373074					1.60822	1.33995
			0.522963	0.350734					1.48831	1.2795
			0.141113	0.281268					1.33901	1.66486
			0.144836	0.230419					1.30728	1.23446
			0.131592	0.262546					1.0831	1.48757
			0.55376	0.37467					1.2477	1.58009
			0.500464	0.222068					1.60627	1.26873
			0.388765	0.381265					1.36724	2.1934
			0.160208	0.266375					1.4428	1.75285
			0.227387	0.244993					1.4902	1.30936
			0.198026	0.300364					1.36432	1.68038
			0.158346	0.405839					1.20429	1.23643
			0.138081	0.171644					1.13915	1.45474
			0.419722	0.296108					1.5923	1.38888
			0.441211	0.188292					1.59133	1.19823
			0.693544	0.267226					1.46629	1.4326
			0.213185	0.236802					1.72026	1.71353
			0.371798	0.358979					1.33763	1.30704
			0.416264	0.297757					1.1702	1.15855
			0.438498	0.342703					1.13847	1.22552
			0.149091	0.353394					2.39137	1.28252
			0.385574	0.293715					1.43359	1.48362
			0.211058	0.288555					1.50041	1.8359
			0.178559	0.229195					1.49201	1.80706
			0.221111	0.431583					1.51312	1.58223
			0.247014	0.221004					2.38262	1.81478
			0.162123	0.360362					1.83512	2.06994
			0.246376	0.340469					1.34911	1.15534
			0.464189	0.422381					1.47527	2.24525
			0.366585	0.251163					1.4857	1.04822
			0.258982	0.417062					1.57198	1.26219
			0.181856	0.298715					1.47573	1.78867
			0.342543	0.169197					1.11114	1.23878
			0.443764	0.178665					1.19929	1.39058
			0.161431	0.282917					1.65473	1.64966
			0.128879	0.227653					1.16383	1.94529
			0.129571	0.388765					1.10478	1.49378
			0.340947	0.33983					1.1383	1.38688
			0.290736	0.410839					1.22411	1.13613
			0.155102	0.302651					1.06571	1.63291
			0.330256	0.352171					1.21816	1.28048
		Ctrl3 vs KO3	0.436373	0.623962				Ctrl3 vs KO3	1.01062	1.20727
			0.504074	0.738366					1.40647	1.44748
			0.311218	0.503786					1.46315	1.38984
			0.295099	0.490547					1.32935	1.60939
			0.315018	0.404659					1.08949	1.45034
			0.490373	0.212174					1.5781	1.36461
			0.305231	0.463728					1.35894	1.5614
			0.302583	0.598501					1.48828	1.61097
			0.285657	0.47527					1.3021	1.28641
			0.258255	0.166005					1.10249	1.23896
			0.241329	0.586959					1.16019	1.36591
			0.297517	0.256646					1.48656	1.13046
			0.299589	0.350342					1.47636	1.33591
			0.334821	0.458975					1.68623	1.27074
			0.239027	0.271583					1.35783	1.14133
			0.253534	0.251893					1.3445	1.16107
			0.275295	0.30587					1.11947	1.04899
			0.28796	0.602235					1.19093	1.01334
			0.252383	0.551313					1.62254	1.33527
			0.218417	0.373087					1.67476	1.06491
			0.440403	0.851752					1.2312	1.47606
			0.238796	0.571343					1.52689	1.13006
			0.220144	0.155481					1.1971	1.1363
			0.251807	0.251214					1.13976	1.36242
			0.221641	0.317413					1.49509	1.31447
			0.490373	0.374785					1.1854	1.1052
			0.389282	0.246462					1.4705	1.41626
			0.276331	0.287878					1.67709	1.32456
			0.326186	0.334047					1.27474	1.20608
			0.248122	0.343552					1.10889	1.30062
			0.284391	0.333029					1.14257	1.13801
			0.260903	0.541469					1.64231	1.44138
			0.236954	0.311641					1.09287	1.12322
			0.497511	0.362903					1.5298	1.38156
			0.219914	0.306889					1.26856	1.23961
			0.248813	0.496657					1.11129	1.41277
			0.477017	0.584922					1.23015	1.46562
			0.326992	0.302476					1.02908	1.26899
			0.449153	0.501071					1.12762	1.33122
			0.352207	0.254949					1.1957	1.14872
			0.432919	0.73565					1.40584	1.64682
			0.319393	0.634146					1.44168	1.19175
			0.557498	0.666397					1.23358	1.3542
			0.356007	0.240011					1.12981	1.00983
			0.268502	0.285162					1.99855	1.38532
			0.236954	0.263435					1.23323	1.45482
			0.482313	0.54045					1.98567	1.32929
			0.211509	0.273959					1.13731	1.18058
			0.190208	0.265133					1.53519	1.35243
			0.186869	0.173474					1.13275	1.16618
			0.460667	0.584243					1.53947	1.3139
			0.30857	0.298402					1.25646	1.15383
			0.341154	0.650441					1.37668	1.23927
			0.278979	0.477647					1.2202	1.29491
			0.239487	0.397869					1.25109	1.01093
			0.167526	0.517366					1.13728	1.34805
			0.272647	0.711547					1.31689	1.24807
			0.218532	0.459994					1.17031	1.09122
			0.237415	0.52076					1.10229	1.4325
			0.30028	0.442341					1.1301	1.12464
			0.303158	0.336084					1.34443	1.1302
			0.237645	0.547919					1.50699	1.4436
			0.210587	0.504126					1.67695	1.1955
			0.286463	0.204027					1.19657	1.3868
			0.35048	0.221001					1.12365	1.26638
			0.309491	0.682013					1.39204	1.30295
			0.114332	0.168042					1.2494	1.22507
			0.257794	0.27973					1.02878	1.15012
			0.364182	0.356792					1.33228	1.26947
			0.16292	0.438267					1.26234	1.18598
			0.444778	0.339139					1.44455	1.23922
			0.281397	0.483078					1.28265	1.3133
			0.45871	0.199613					1.67841	1.34907
			0.356352	0.321826					1.43375	1.19324
			0.288881	0.67726					1.11015	1.21305
			0.418872	0.270565					1.53297	1.27237
			0.29199	0.495639					1.1669	1.10488
			0.335512	0.395832					1.09519	1.37658
			0.265393	0.525853					1.20155	1.21824
			0.239487	0.270904					1.49632	1.07218
			0.280361	0.229827					1.81429	1.2041
			0.311794	0.18875					1.08751	1.22432
			0.22947	0.26683					1.16107	1.25107
			0.213581	0.508539					1.17505	1.30118
			0.144383	0.528229					1.32391	1.20421
			0.307418	0.455241					1.23664	1.10269
			0.305001	0.655533					1.36806	1.34725
			0.354395	0.601217					1.18517	1.21474
			0.271035	0.432835					1.42366	1.28371
			0.196195	0.301118					1.05618	1.1392
			0.284967	0.285502					1.25888	1.11961
			0.314212	0.434193					1.19828	1.07053
			0.307418	0.609704					1.31069	1.05034
			0.181342	0.597822					1.58046	1.15909
			0.22521	0.576435					1.0895	1.54185
			0.269423	0.580169					1.55521	1.46473
			0.335397	0.469499					1.21496	1.27939
			0.264127	0.456259					1.13359	1.30946
			0.292451	0.568966					1.13834	1.41195
			0.223368	0.495639					1.12964	1.16748
			0.322556	0.327597					1.21152	1.85425
			0.237673	0.575077					1.33386	1.20641
			0.164964	0.261738					1.08418	1.19009
			0.208075	0.191805					1.19769	1.82281
			0.216564	0.230846					1.13131	1.39448
			0.476574	0.412806					1.63121	1.46641
			0.131904	0.297044					1.11545	1.97967
			0.25532	0.391758					1.2056	1.72474
			0.615626	0.223716					1.05241	1.56569
			0.311499	0.218285					1.39393	1.61443
			0.235886	0.551653					1.20949	1.80441
			0.160049	0.167024					1.67471	1.29031
			0.46239	0.214551					1.17709	1.54902
			0.252862	0.547919					1.17555	1.32176
			0.257218	0.503107					1.47055	1.22567
			0.285922	0.712905					1.5562	1.19124
			0.149997	0.190448					1.38722	1.23186
			0.279668	0.281767					1.13094	1.90143
			0.134473	0.211495					1.04251	1.38714
			0.225946	0.167024					1.22756	1.38935
			0.245826	0.269546					1.7501	1.3749
			0.167198	0.318771					1.35843	1.10154
			0.410678	0.435891					1.22099	1.63533
			0.254203	0.474591					1.4397	1.70176
			0.268722	0.244425					1.69212	1.41795
			0.295304	0.127983					1.05482	1.41768
			0.156699	0.342534					1.30352	1.72573
			0.242364	0.639238					1.41651	1.78672
			0.408556	0.259701					1.21457	1.31872
			0.232535	0.187732					1.28689	1.37102
			0.244933	0.566929					1.15171	1.28591
			0.430894	0.243406					1.20603	1.37995
			0.217681	0.171776					1.20353	1.09717
			0.215447	0.387345					1.15069	1.66979
			0.208522	0.142921					1.11231	1.29064
			0.359637	0.365958					1.30505	1.27048
			0.211761	0.33235					1.18996	1.53661
			0.364327	0.19554					1.12978	1.60569
			0.194896	0.263435					1.14652	1.46916
			0.223377	0.270225					1.11485	1.37823
			0.142961	0.11712					1.04842	1.30761
			0.253979	0.284823					1.42891	1.3434
			0.244151	0.227451					1.3984	1.3336
			0.49087	0.103541					1.45368	1.18374
			0.371811	0.304512					1.2796	1.12155
			0.172782	0.145976					1.03521	1.19292
			0.213995	0.257325					1.16619	1.71869
			0.150891	0.303494					1.49962	1.28992
			0.236109	0.178905					1.55244	1.0869
			0.18261	0.174492					1.38433	1.40929
			0.186461	0.479178					1.10449	1.57718
			0.278375	0.217058					1.31351	1.40765
			0.232896	0.356374					1.11659	1.4206
			0.401884	0.464387					1.49559	1.47391
			0.257311	0.301679					1.35788	1.09169
			0.461963	0.241825					1.17006	1.43815
			0.262337	0.233913					1.18293	1.26863
			0.363945	0.243201					1.38233	1.27
			0.270476	0.378045					1.13747	1.04615
			0.258268	0.246985					1.28872	1.1283
			0.501816	0.572743					1.26791	1.26274
			0.207405	0.369445					1.30431	1.31562
			0.22392	0.293423					1.29736	1.48886
			0.229306	0.261432					1.11416	1.41034
			0.279691	0.186443					1.09088	1.26011
			0.234213	0.208802					1.17426	1.54869
			0.268681	0.226001					1.09772	1.46857
			0.326007	0.284824					1.0577	1.25678
			0.267364	0.281384					1.35639	1.41983
			0.168269	0.255241					1.30148	1.08759
			0.235649	0.289984					1.14782	1.64135
			0.226912	0.165459					1.15172	1.27109
			0.249651	0.524241					1.0787	1.27186
			0.177963	0.348806					1.20197	1.3704
			0.304106	0.196074					1.29239	1.16166
			0.235649	0.509449					1.46752	1.72541
			0.205849	0.247673					1.25192	1.58166
			0.249532	0.257649					1.44385	1.54554
			0.240795	0.529057					1.2024	1.10421
			0.561656	0.463355					1.0225	1.66621
			0.152113	0.255241					1.1959	1.33626
			0.499542	0.291016					1.42334	1.1492
			0.169945	0.296863					1.08056	1.3147
			0.356765	0.249737					1.12549	1.28313
			0.274066	0.254897					1.25126	1.47623
			0.227989	0.27416					1.184	1.60858
			0.337257	0.190226					1.43992	1.29663
			0.543225	0.332294					1.05744	1.16633
			0.117286	0.284824					1.09711	1.62303
			0.22033	0.236321					1.3538	1.06662
			0.167432	0.297207					1.33978	1.02335
			0.141102	0.205362					1.29045	1.27232
			0.130331	0.233225					1.1082	1.96793
			0.327683	0.2862					1.22779	1.23361
			0.46304	0.363941					1.09923	1.30661
			0.244864	0.283792					1.16894	1.34922
			0.207883	0.246985					1.24475	1.75351
			0.190769	0.375637					1.17282	1.46199
			0.16049	0.205706					1.21431	1.07735
			0.474649	0.237009					1.03699	1.51984

## Sheet: Figure 4A
Figure 4A
	RPE 65					Rho					PLVAP
		RPE	Retina	Choroid-sclera			RPE	Retina	Choroid-sclera			RPE	Retina	Choroid-sclera
	2(-△△Ct)	1.00934	3.32e-05	3.28e-05		2(-△△Ct)	0.00572404	1.00047	0.00043152		2(-△△Ct)	0.044021	3.86694e-05	1.00603
		1.01156	0.00011614	3.1484e-05			0.0136002	1.01186	0.00016233			0.337777	4.49517e-05	1.00056
		1.00259	0.00013777	5.2982e-05			0.0514727	1.00346	0.00026961			0.189026	3.72937e-06	1.00349
	Note: For the RPE65 gene, the RPE sample value was set as 1, the values of Retina and choroid-sclera samples reference to RPE sample.					Note: For the Rho gene, the Retina sample value was set as 1, the values of RPE and choroid-sclera samples reference to Retina sample.					Note: For the PLVAP gene, the choroid-sclera sample value was set as 1, the values of RPE and Retina samples reference to choroid-sclera sample.

## Sheet: Figure 4B
Figure 4B
		Heat map
		Gene Name	WT1	WT2	WT3	KO1	KO2	KO3
		HMCN1	19.2111	22.0349	10.9463	6.39998	0.277147	6.51415
		MMP2	46.3813	63.4571	73.5737	5.04392	2.80743	2.47257
		RDH5	1427.03	1414.19	1909.77	5375.45	5620.77	5459.42
		IER3	198.436	169.09	176.957	32.8976	17.7149	21.9235
		CST3	2010.78	2922.95	4763.6	17239.1	17272.4	16357.6
		APOE	4164.95	4627.51	4845.12	9622.08	9852.53	9325.4
		CD63	393.586	380.814	461.493	985.853	1121.91	1004.01
		MYRIP	27.1828	21.8328	29.9022	72.6478	74.249	98.0361
		PLTP	506.653	551.332	765.209	1434.05	1784.14	1495.4
		COL10A1	10.5333	20.7916	18.2979	0.846807	0.509976	0.0840264
		COL8A1	45.6085	45.4964	57.0762	134.833	116.115	181.913
		TRPM3	284.821	220.003	300.073	480.004	503.288	575.786
		RLBP1	703.539	906.089	1158.29	2282.76	2555.58	2505.63
		VEGFA	183.445	152.209	211.017	356.906	348.031	400.999
		SLC16A8	891.716	740.731	973.319	1847.98	2070.39	2020.93
		DCN	1781.46	1731.7	1733.95	123.758	33.8701	59.1809
		ABCA4	130.71	106.081	128.884	186.17	182.448	191.868
		SOD2	22.5818	19.9607	24.6778	57.8615	54.6528	50.3544
		HIC1	16.3788	10.186	18.3345	1.50721	2.33237	0.542211
		TGFBR1	14.1579	10.4842	12.412	3.92769	3.37909	3.56682
		TIMP2	247.756	286.002	306.573	164.219	162.776	163.542
		DDR1	37.5318	37.0156	41.4832	71.4444	65.6285	67.6619
		EFEMP1	104.255	101.498	53.6571	26.7582	21.4232	12.2427
		ELOVL4	3.34213	5.894	11.0852	25.379	30.1437	27.8186
		FBLN5	35.388	34.7543	34.4584	21.5616	15.8991	20.1397
		LPL	4.86638	12.1137	9.45087	2.05379	1.83745	0.487185
		ACAD10	7.09499	8.59008	6.16605	13.073	10.3857	15.6558
		COL4A3	22.911	11.5297	15.567	31.6523	37.9415	37.5069
		SLC16A3	4.41492	10.0481	5.78024	1.10874	0.264858	1.79551
		TIMP3	952.73	832.607	1177.68	1301.91	1348.84	1441.54
		PILRA	1.88299	0.765696	0.951194	0.0416663	0.0204225	0
		TMEM97	4.85137	8.70001	10.7276	19.3959	22.5966	21.1494
		CFH	57.2578	82.6827	60.6609	98.6152	90.8324	128.973
		MMP3	4.64242	10.385	13.4871	2.93787	0.800807	0.232575
		PARP12	23.7124	18.7211	20.3407	10.6222	11.2874	13.9647
		VTN	9.14244	9.63138	46.1757	51.5377	57.0029	41.5053
		C3	10.5598	21.1449	11.9969	1.79471	0.224281	0.0730278
		TLR4	4.35639	2.4976	2.84022	0.974858	0.205965	1.19743
		FILIP1L	2.60115	4.39143	4.18682	1.00243	0.969164	0.119928
		CFI	0	0	0	0.934002	0.297981	0.25073
		ARHGAP21	11.1859	14.1395	13.2409	3.65338	4.09398	7.31182
		CNN2	48.1088	59.0481	82.6516	37.9312	53.7426	40.6671
		BEST1	1.59481	2.16489	1.39136	0.533671	0.580699	0.686736
		CX3CR1	5.84614	2.52059	7.07542	0.741724	0.680893	0
		LSS	3.64919	4.51026	5.35773	5.66309	7.16011	5.01119
		Note: each value means the FPKM value

## Sheet: Figure 5I
Figure 5I
		Quantification of the sub-RPE granular lipid deposits
		Age (months)	KO 1	KO 2	KO 3	KO 4	KO 5	KO 6	KO 7	KO 8	KO 9	KO 10	KO 11	KO 12	KO 13	KO 14	KO 15	KO 16	KO 17	KO 18
		3	1	3	7	3	0	1	5	1	0	0	6	1	2	5	4	7	8	5
		7±2	9	8	5	4	4	6	12	13	13	13	15	18	9	11	4	8	9	10
		17±1	23	22	26	37	21	35	16	14	21	23	21	21	20	23	18	21	23	27
		Note: each value means the number of subRPE lipid deposits in 212.55 mm area

## Sheet: Figure S2
Figure S2
	Note: For each mouse number in table, three trials were performed at each spatial frequency. The responses (last row) are indicated for all of them.
	mouse	trial	sp freq	Responses (OMRi)
	732	1	0.025	0.86443
	732	2	0.025	0.8617
	732	3	0.025	0.98903
	732	1	0.05	1.1309
	732	2	0.05	1.1297
	732	3	0.05	1.109
	732	1	0.15	1.042
	732	2	0.15	1.0564
	732	3	0.15	1.1296
	732	1	0.1	0.84086
	732	2	0.1	0.97735
	732	3	0.1	1.0408
	732	1	0.25	1.041
	732	2	0.25	0.89768
	732	3	0.25	0.96012
	732	1	0.2	0.95094
	732	2	0.2	0.97568
	732	3	0.2	1.0597
	732	1	0.35	0.98408
	732	2	0.35	0.82665
	732	3	0.35	1.1364
	732	1	0.3	1.0577
	732	2	0.3	1.0106
	732	3	0.3	0.93872
	732	1	0.45	1.1469
	732	2	0.45	0.98142
	732	3	0.45	0.97758
	732	1	0.4	0.87517
	732	2	0.4	1.043
	732	3	0.4	1.1571
	732	1	0.5	1.2495
	732	2	0.5	1.0321
	732	3	0.5	0.95895
	732	1	0.6	1.0991
	732	2	0.6	0.96766
	732	3	0.6	1.1858
	733	1	0.025	1.1472
	733	2	0.025	1.0532
	733	3	0.025	1.0304
	733	1	0.05	1.1473
	733	2	0.05	0.9015
	733	3	0.05	0.93544
	733	1	0.15	1.013
	733	2	0.15	0.99433
	733	3	0.15	1.1633
	733	1	0.1	1.0474
	733	2	0.1	1.1505
	733	3	0.1	0.98985
	733	1	0.25	1.0031
	733	2	0.25	1.6248
	733	3	0.25	1.0316
	733	1	0.2	1.0125
	733	2	0.2	1.0648
	733	3	0.2	1.1314
	733	1	0.35	1.0865
	733	2	0.35	0.97272
	733	3	0.35	1.0224
	733	1	0.3	1.0685
	733	2	0.3	1.0098
	733	3	0.3	1.0287
	733	1	0.45	0.95515
	733	2	0.45	1.0423
	733	3	0.45	1.0393
	733	1	0.4	0.97983
	733	2	0.4	0.98435
	733	3	0.4	1.0397
	733	1	0.5	1.2621
	733	2	0.5	1.0017
	733	3	0.5	1.0691
	733	1	0.6	1.1323
	733	2	0.6	0.9578
	733	3	0.6	1.2051
	739	1	0.025	1.0409
	739	2	0.025	1.0142
	739	3	0.025	0.99008
	739	1	0.05	0.93356
	739	2	0.05	0.88991
	739	3	0.05	1.0114
	739	1	0.15	0.78474
	739	2	0.15	0.89262
	739	3	0.15	1.0414
	739	1	0.1	0.94527
	739	2	0.1	1.0072
	739	3	0.1	1.0082
	739	1	0.25	1.051
	739	2	0.25	0.98563
	739	3	0.25	1.0329
	739	1	0.2	0.86009
	739	2	0.2	0.9375
	739	3	0.2	0.90588
	739	1	0.35	1.032
	739	2	0.35	0.86981
	739	3	0.35	1.0147
	739	1	0.3	1.0511
	739	2	0.3	0.98467
	739	3	0.3	0.93957
	739	1	0.45	1.0286
	739	2	0.45	0.91727
	739	3	0.45	0.99643
	739	1	0.4	0.96843
	739	2	0.4	0.79295
	739	3	0.4	1.0138
	739	1	0.5	1.0015
	739	2	0.5	1.2138
	739	3	0.5	0.97635
	739	1	0.6	0.92487
	739	2	0.6	1.0763
	739	3	0.6	0.97193
	740	1	0.025	0.96248
	740	2	0.025	0.886
	740	3	0.025	0.92611
	740	1	0.05	0.93958
	740	2	0.05	0.93126
	740	3	0.05	1.0366
	740	1	0.15	1.2759
	740	2	0.15	0.89296
	740	3	0.15	0.97587
	740	1	0.1	1.0896
	740	2	0.1	1.0303
	740	3	0.1	0.86555
	740	1	0.25	1.1429
	740	2	0.25	0.96837
	740	3	0.25	1.2056
	740	1	0.2	1.235
	740	2	0.2	1.1019
	740	3	0.2	1.0436
	740	1	0.35	0.88123
	740	2	0.35	0.73029
	740	3	0.35	1.0771
	740	1	0.3	1.1134
	740	2	0.3	0.98233
	740	3	0.3	1.3135
	740	1	0.45	1.0078
	740	2	0.45	0.94301
	740	3	0.45	1.0974
	740	1	0.4	1.0335
	740	2	0.4	1.5029
	740	3	0.4	0.88697
	740	1	0.5	0.94172
	740	2	0.5	0.73234
	740	3	0.5	0.96625
	740	1	0.6	1.0558
	740	2	0.6	1.0507
	740	3	0.6	0.97631
	747	1	0.025	0.97626
	747	2	0.025	1.0609
	747	3	0.025	0.95134
	747	1	0.05	1.1804
	747	2	0.05	1.0555
	747	3	0.05	1.3165
	747	1	0.15	0.96071
	747	2	0.15	1.3825
	747	3	0.15	1.2997
	747	1	0.1	1.1199
	747	2	0.1	1.1273
	747	3	0.1	1.5581
	747	1	0.25	1.1509
	747	2	0.25	1.2307
	747	3	0.25	1.274
	747	1	0.2	0.99184
	747	2	0.2	1.0822
	747	3	0.2	1.1327
	747	1	0.35	1.0431
	747	2	0.35	0.82977
	747	3	0.35	0.93927
	747	1	0.3	1.0193
	747	2	0.3	1.0398
	747	3	0.3	1.036
	747	1	0.45	1.0592
	747	2	0.45	1.1261
	747	3	0.45	0.87578
	747	1	0.4	0.98695
	747	2	0.4	0.97454
	747	3	0.4	1.0779
	747	1	0.5	0.97552
	747	2	0.5	0.95659
	747	3	0.5	1.0261
	747	1	0.6	0.882
	747	2	0.6	0.88699
	747	3	0.6	1.0559
	748	1	0.025	1.0328
	748	2	0.025	1.0109
	748	3	0.025	1.1313
	748	1	0.05	1.2749
	748	2	0.05	0.79876
	748	3	0.05	1.1506
	748	1	0.15	1.2697
	748	2	0.15	1.2558
	748	3	0.15	1.2392
	748	1	0.1	1.1532
	748	2	0.1	1.4978
	748	3	0.1	1.3209
	748	1	0.25	1.0432
	748	2	0.25	1.1883
	748	3	0.25	1.042
	748	1	0.2	1.0512
	748	2	0.2	1.3037
	748	3	0.2	1.3609
	748	1	0.35	1.0296
	748	2	0.35	0.96269
	748	3	0.35	1.0389
	748	1	0.3	1.1985
	748	2	0.3	1.0404
	748	3	0.3	1.0325
	748	1	0.45	0.93861
	748	2	0.45	0.93193
	748	3	0.45	0.97472
	748	1	0.4	0.93799
	748	2	0.4	1.1984
	748	3	0.4	1.0096
	748	1	0.5	1.1915
	748	2	0.5	0.88818
	748	3	0.5	0.94803
	748	1	0.6	0.99688
	748	2	0.6	0.91549
	748	3	0.6	1.1424
	755	1	0.025	1.2162
	755	2	0.025	1.1396
	755	3	0.025	0.7894
	755	1	0.05	0.88568
	755	2	0.05	0.96203
	755	3	0.05	1.0244
	755	1	0.15	0.96307
	755	2	0.15	0.99506
	755	3	0.15	1.0769
	755	1	0.1	1.0319
	755	2	0.1	1.0775
	755	3	0.1	0.96212
	755	1	0.25	1.133
	755	2	0.25	0.93252
	755	3	0.25	1.1262
	755	1	0.2	1.0965
	755	2	0.2	1.0281
	755	3	0.2	0.95469
	755	1	0.35	1.2568
	755	2	0.35	0.7868
	755	3	0.35	1.0048
	755	1	0.3	1.1974
	755	2	0.3	0.91852
	755	3	0.3	1.0681
	755	1	0.45	1.1181
	755	2	0.45	1.054
	755	3	0.45	1.0542
	755	1	0.4	0.93767
	755	2	0.4	1.029
	755	3	0.4	1.0573
	755	1	0.5	1.0724
	755	2	0.5	0.87879
	755	3	0.5	1.1209
	755	1	0.6	0.93122
	755	2	0.6	0.96154
	755	3	0.6	1.0452
	789	1	0.025	1.0345
	789	2	0.025	1.162
	789	3	0.025	1.1809
	789	1	0.05	1.3431
	789	2	0.05	1.5545
	789	3	0.05	1.192
	789	1	0.15	1.5042
	789	2	0.15	1.4349
	789	3	0.15	1.5822
	789	1	0.1	1.2312
	789	2	0.1	1.4119
	789	3	0.1	1.4182
	789	1	0.25	1.4345
	789	2	0.25	1.2736
	789	3	0.25	1.4656
	789	1	0.2	1.0347
	789	2	0.2	1.41
	789	3	0.2	1.0838
	789	1	0.35	0.90323
	789	2	0.35	0.99015
	789	3	0.35	0.97255
	789	1	0.3	1.1147
	789	2	0.3	1.2179
	789	3	0.3	1.1098
	789	1	0.45	1.0195
	789	2	0.45	1.0409
	789	3	0.45	1.3464
	789	1	0.4	1.0852
	789	2	0.4	1.0136
	789	3	0.4	0.86207
	789	1	0.5	1.0686
	789	2	0.5	0.96739
	789	3	0.5	1.0783
	789	1	0.6	0.96942
	789	2	0.6	1.038
	789	3	0.6	0.96703
	794	1	0.025	1.0818
	794	2	0.025	0.98837
	794	3	0.025	0.89215
	794	1	0.05	0.98594
	794	2	0.05	0.9275
	794	3	0.05	1.1001
	794	1	0.15	1.0296
	794	2	0.15	1.2159
	794	3	0.15	1.1452
	794	1	0.1	1.0917
	794	2	0.1	1.0876
	794	3	0.1	1.0299
	794	1	0.25	1.0757
	794	2	0.25	1.1554
	794	3	0.25	0.92849
	794	1	0.2	0.90976
	794	2	0.2	1.1831
	794	3	0.2	1.0799
	794	1	0.35	1.0188
	794	2	0.35	0.94867
	794	3	0.35	0.99326
	794	1	0.3	0.97755
	794	2	0.3	0.98329
	794	3	0.3	1.0078
	794	1	0.45	1.0235
	794	2	0.45	1.0817
	794	3	0.45	0.92987
	794	1	0.4	1.008
	794	2	0.4	0.93597
	794	3	0.4	0.99492
	794	1	0.5	0.96449
	794	2	0.5	1.0885
	794	3	0.5	0.99714
	794	1	0.6	1.3385
	794	2	0.6	0.91116
	794	3	0.6	1.0168
	822	1	0.025	1.0431
	822	2	0.025	0.90977
	822	3	0.025	0.7582
	822	1	0.05	1.1959
	822	2	0.05	0.94062
	822	3	0.05	1.0169
	822	1	0.15	0.82443
	822	2	0.15	0.96983
	822	3	0.15	0.94624
	822	1	0.1	1.1706
	822	2	0.1	0.92718
	822	3	0.1	0.9415
	822	1	0.25	1.0811
	822	2	0.25	1.0205
	822	3	0.25	1.0941
	822	1	0.2	1.0281
	822	2	0.2	1.0819
	822	3	0.2	1.191
	822	1	0.35	1.0932
	822	2	0.35	1.0837
	822	3	0.35	0.9637
	822	1	0.3	0.8744
	822	2	0.3	0.84233
	822	3	0.3	1.1453
	822	1	0.45	0.98718
	822	2	0.45	1.0674
	822	3	0.45	0.88645
	822	1	0.4	1.0227
	822	2	0.4	0.90654
	822	3	0.4	0.9229
	822	1	0.5	0.96432
	822	2	0.5	1.1037
	822	3	0.5	0.97974
	822	1	0.6	1.0194
	822	2	0.6	0.95693
	822	3	0.6	0.92077
	812	1	0.025	1.0409
	812	2	0.025	1.3166
	812	3	0.025	0.99528
	812	1	0.05	0.97695
	812	2	0.05	1.0425
	812	3	0.05	1.1179
	812	1	0.15	1.1879
	812	2	0.15	0.94834
	812	3	0.15	1.0137
	812	1	0.1	0.90929
	812	2	0.1	1.0215
	812	3	0.1	1.067
	812	1	0.25	0.94779
	812	2	0.25	1.056
	812	3	0.25	1.1406
	812	1	0.2	1.17
	812	2	0.2	0.93907
	812	3	0.2	0.99118
	812	1	0.35	0.98821
	812	2	0.35	0.9845
	812	3	0.35	1.0279
	812	1	0.3	0.96394
	812	2	0.3	1.0728
	812	3	0.3	1.1241
	812	1	0.45	1.0714
	812	2	0.45	1.1063
	812	3	0.45	0.95738
	812	1	0.4	1.0097
	812	2	0.4	1.0052
	812	3	0.4	1.0398
	812	1	0.5	1
	812	2	0.5	1.0363
	812	3	0.5	0.99423
	812	1	0.6	0.99434
	812	2	0.6	1.0136
	812	3	0.6	1.065
	1	1	0.025	0.99772
	1	2	0.025	1.3887
	1	3	0.025	1.1371
	1	1	0.05	1.2984
	1	2	0.05	1.3609
	1	3	0.05	1.1278
	1	1	0.15	1.1411
	1	2	0.15	1.3842
	1	3	0.15	1.3917
	1	1	0.1	1.3236
	1	2	0.1	1.1281
	1	3	0.1	1.1621
	1	1	0.25	0.87453
	1	2	0.25	1.0328
	1	3	0.25	1.0318
	1	1	0.2	1.3397
	1	2	0.2	1.1357
	1	3	0.2	1.3569
	1	1	0.35	0.81776
	1	2	0.35	0.94055
	1	3	0.35	1.0513
	1	1	0.3	1.0516
	1	2	0.3	1.0747
	1	3	0.3	1.0511
	1	1	0.45	1.019
	1	2	0.45	0.90963
	1	3	0.45	0.99494
	1	1	0.4	0.9411
	1	2	0.4	0.98826
	1	3	0.4	1.1149
	1	1	0.5	0.74292
	1	2	0.5	1.0965
	1	3	0.5	1.0478
	1	1	0.6	0.99119
	1	2	0.6	0.99539
	1	3	0.6	0.96159
	2	1	0.025	1.2759
	2	2	0.025	1.0339
	2	3	0.025	0.9438
	2	1	0.05	1.3345
	2	2	0.05	1.2347
	2	3	0.05	1.374
	2	1	0.15	1.3851
	2	2	0.15	1.1923
	2	3	0.15	1.0806
	2	1	0.1	1.6559
	2	2	0.1	1.2431
	2	3	0.1	1.1531
	2	1	0.25	1.4657
	2	2	0.25	1.3064
	2	3	0.25	1.2032
	2	1	0.2	1.6811
	2	2	0.2	1.1291
	2	3	0.2	1.1327
	2	1	0.35	0.96199
	2	2	0.35	1.063
	2	3	0.35	0.99892
	2	1	0.3	1.0754
	2	2	0.3	1.0506
	2	3	0.3	0.99406
	2	1	0.45	0.84405
	2	2	0.45	0.93446
	2	3	0.45	0.8787
	2	1	0.4	1.028
	2	2	0.4	1.1813
	2	3	0.4	0.89547
	2	1	0.5	0.91942
	2	2	0.5	0.97454
	2	3	0.5	1.1767
	2	1	0.6	1.0364
	2	2	0.6	1.0124
	2	3	0.6	0.95412
	3	1	0.025	0.96066
	3	2	0.025	1.0238
	3	3	0.025	1.3347
	3	1	0.05	1.0708
	3	2	0.05	1.0795
	3	3	0.05	1.1367
	3	1	0.15	1.4831
	3	2	0.15	1.0325
	3	3	0.15	1.1597
	3	1	0.1	0.99424
	3	2	0.1	1.0967
	3	3	0.1	1.0512
	3	1	0.25	1.1239
	3	2	0.25	1.0421
	3	3	0.25	0.98068
	3	1	0.2	1.2867
	3	2	0.2	1.2968
	3	3	0.2	0.96018
	3	1	0.35	1.0033
	3	2	0.35	0.86792
	3	3	0.35	0.98007
	3	1	0.3	0.90967
	3	2	0.3	1.1676
	3	3	0.3	1.0503
	3	1	0.45	1.0412
	3	2	0.45	0.98313
	3	3	0.45	0.9802
	3	1	0.4	1.0691
	3	2	0.4	1.2168
	3	3	0.4	0.99054
	3	1	0.5	0.92323
	3	2	0.5	1.0588
	3	3	0.5	1.0452
	3	1	0.6	0.91304
	3	2	0.6	0.96465
	3	3	0.6	1.0448
	4	1	0.025	1.3801
	4	2	0.025	0.93909
	4	3	0.025	1.1091
	4	1	0.05	1.2204
	4	2	0.05	1.1065
	4	3	0.05	1.1336
	4	1	0.15	1.0802
	4	2	0.15	1.0358
	4	3	0.15	1.1316
	4	1	0.1	1.1188
	4	2	0.1	1.3973
	4	3	0.1	1.1592
	4	1	0.25	1.153
	4	2	0.25	1.1628
	4	3	0.25	1.0367
	4	1	0.2	1.1319
	4	2	0.2	1.246
	4	3	0.2	1.1737
	4	1	0.35	1.0568
	4	2	0.35	1.0539
	4	3	0.35	1.0718
	4	1	0.3	0.96701
	4	2	0.3	1.0053
	4	3	0.3	0.87683
	4	1	0.45	1.0317
	4	2	0.45	1.1925
	4	3	0.45	1.0971
	4	1	0.4	1.0036
	4	2	0.4	1.1439
	4	3	0.4	0.85857
	4	1	0.5	1.4367
	4	2	0.5	1.0344
	4	3	0.5	1.0553
	4	1	0.6	0.97786
	4	2	0.6	1.1005
	4	3	0.6	1.1882

## Sheet: Figure S3B
Figure S3B
		Quantification of the yellowish-white fundus lesions
		Age (months)	KO	Ctrl
		3	33.9	0
		3	28.5	0
		3	16.81	0
		3	22.2	0
		3	43.99	0
		3	12.47
		3	7.84
		3	17.21
		3	10.43
		3	21.71
		4	23.29
		5	25.8	0
		5	39.08	0
		5	29.66	0
		5	31.42	0
		5	32.18	0
		5	45.02	0
		5	24.65	0
		6	34.37	0
		6	22.68	0
		6	15.44
		6	15.78
		6.5	21.36	0
		7	57.19	0
		7	31.41	0
		7		0
		8	38.31
		8	25.84
		8	31.75
		8	20.5
		8.5	31.69
		8.5	27.06
		9.5	44.56
		9.5	37.01
		9.5	34.37
		9.5	34.49
		10	35.14	0
		10	40.96	0.13
		10	45.43
		10	18.13
		10	49.32
		10	29.62
		10	40.12
		10	42.47	0.28
		10	33.97
		10	31.55
		11	36.81
		11	39.85
		11	35.25
		13	28.26	0.62
		13	46.62	0.42
		13	42.06	1.12
		13	48.08
		13	53.09	0
		14	57.38	0.92
		14	65.55	0
		14		0.92
		14		0.47
		15	58.3
		15	43.5
		Note: each value represents the percentage of yellowish-white percentage in the eye

## Sheet: Figure S3D
Figure S3D
		Quantification of macrophage-like bright circular lesions
		Age(m)	KO 1	KO 2	KO 3	KO 4	KO 5	KO 6	KO 7	KO 8	KO 9	KO 10	KO 11	KO 12	KO 13	KO 14	KO 15	KO 16	KO 17	KO 18	KO 19	KO 20	KO 21	KO 22	KO 23	KO 24	KO 25	KO 26	KO 27	KO 28	KO 29	KO 30	KO 31	KO 32	KO 33	KO 34	KO 35	KO 36	KO 37	KO 38	KO 39	KO 40	KO 41	KO 42	KO 43	KO 44	KO 45	KO 46	KO 47
		3±1	14	10	1	11	16	10	7	25	23	12	24	23	28	0	10	6	17	15	30	5	7	2	7	7	6	5	2	6	6	17	8	3	9	3	2	17	12	5	8	26	28	5	9	13	16	24	27
		6±1	8	2	15	12	6	31	14	60	0	34	51	15	7	34	13	10	23	16	63	6	49	54
		9±1	13	61	18	16	51	28
		>14	27	18	3	14	13	19	19	4	11	10
		Note: each value repeasents the number of macrophage-like dots in each field of eye
[truncated: 9 more columns]

[truncated: 8 more sheets: Figure S3E, Figure S5C, Figure S6A, Figure S6B, Figure S6C&S6F, Figure S7G, Figure S8C, Figure S9C]
